# Supplementary material for: Epigenetic aging differences between Wichí and Criollos from Argentina: Insights from genomic history and ecology
Source: Evol Med Public Health. 2023 Oct 16;11(1):397–414. doi: 10.1093/emph/eoad034 (PMC10632719; doi:10.1093/emph/eoad034)
Supplement: eoad034_suppl_Supplementary_Tables [file eoad034_suppl_supplementary_tables.xlsx]

## Sheet: Table S1
Table S1. List of comparison populations included in the final "extended" dataset.
Location	Population	N
AFRICA
Nigeria	Yoruba	21
EAST ASIA
China	Han Chinese in Bejing - CHB	103
EUROPE
Europe	Utah residents with European Ancestry - CEU	99
Finland	Finnish in Finland - FIN	99
Great Britain	British in England and Scotland - GBR	91
Orkney Islands	Orcadians	13
France	French	27
France	Basques	20
Spain	Iberian Population in Spain - IBS	107
Sardinia	Sardinians	27
Northern Italy	Italians from Bergamo	11
Tuscany	Tuscans	7
Tuscany	Tuscans in Italy - TSI	107
Russia	Russians	22
AMERICA
Mexico	Pima	11
Mexico	Maya	18
Mexico	Tzotzil	17
Mexico	Mexican Ancestry from Los Angeles - MXL	64
Puerto Rico	Puerto Ricans from Puerto Rico - PUR	104
Colombia	Colombians from Medellin - CLM	94
Colombia	Colombians	4
Brazil	Surui	6
Brazil	Karitiana	8
Perù	Peruvians from Lima - PEL	85
Peru	Cashibo	7
Peru	Shipibo	12
Peru	Huambisa	6
Peru	Ashaninka	9
Peru	Yanesha_HighSelva	23
Peru	Yanesha_IntermediateSelva	22
Peru	Titicaca_Quechua	20
Peru	Titicaca_Uros	7
Peru	Titicaca_Aymara	16
Bolivia	Bolivia_Aymara	17
Argentina	Wichì	22
Argentina	Criollos	23

## Sheet: Table S2
Table S2. List of genomic regions with significant ancestry-specific patterns emerged from the local ancestry analysis performed on Criollos.
Chr	Start	End	SNPs	Length (kb)	Ancestry	Z-score (P-value)	Genes
1	88457516	88966843	105	509	+Europe	Z Min = 3.14 (1.70e-03), Z Max = 3.24 (1.21e-03)
3	18609345	19978971	200	1370	-Europe	Z Min = -3.21 (1.34e-03), Z Max = -3.08 (2.04e-03)	KCNH8; EFHB
4	84787315	84894991	32	108	+Europe	Z = 3.04 (2.39e-03)
5	122676161	123192945	105	517	-America	Z = -3.08 (2.04e-03)	CEP120; CSNK1G3
5	122510129	123238611	161	728	+Europe	Z Min = 3.04 (2.39e-03), Z Max = 3.45 (5.54e-04)	PRDM6; CEP120; CSNK1G3
6	165062425	165837992	254	776	-America	Z = -3.17 (1.50e-03)	C6orf118; PDE10A
8	105374885	105605417	53	231	+America	Z = 3.05 (2.26e-03)	DPYS; LRP12
8	108647423	111991956	443	3345	+America	Z Min = 3.30 (9.80e-04), Z Max = 3.88 (1.05e-04)	RSPO2; EIF3E; EMC2; TMEM74; TRHR; NUDCD1; ENY2; PKHD1L1; EBAG9; SYBU; KCNV1
8	108647423	109888569	165	1241	-Europe	Z Min = -3.41 (6.59e-04). Z Max = -3.02 (2.54e-03)	RSPO2; EIF3E; EMC2; TMEM74
10	48318619	53411242	1096	5093	+America	Z Min = 3.05 (2.26e-03), Z Max = 3.93 (8.35e-05)	ZNF488; RBP3; GDF2; GDF10; FRMPD2; MAPK8; ARHGAP22; WDFY4; LRRC18; VSTM4; FAM170B-AS1; C10orf128; C10orf71-AS1; C10orf71; DRGX; ERCC6; PGBD3; SLC18A3; CHAT; C10orf53; OGDHL; PARG; MSMB; NCOA4; TIMM23; ASAH2; SGMS1; PGGT1BP1; ASAH2B; A1CF; PRKG1
10	50140588	53602190	774	3462	-Europe	Z Min = -3.78 (1.60e-04), Z Max = -3.08 (2.04e-03)	WDFY4; LRRC18; VSTM4; FAM170B-AS1; C10orf128; C10orf71-AS1; C10orf71; DRGX; ERCC6; PGBD3; SLC18A3; CHAT; C10orf53; OGDHL; PARG; MSMB; NCOA4; TIMM23; ASAH2; SGMS1; PGGT1BP1; ASAH2B; A1CF; PRKG1; CSTF2T
10	87845206	88439193	161	594	+America	Z = 3.05 (2.26e-03)	GRID1; WAPAL; OPN4; LDB3
18	76044165	76164638	44	120	-America	Z = -3.31 (9.17e-04)
18	76044165	76164638	44	120	+Europe	Z = 3.36 (7.83e-04)
